# Supplementary material for: Use of the β-Glucan-Producing Lactic Acid Bacteria Strains Levilactobacillus brevis and Pediococcus claussenii for Sourdough Fermentation—Chemical Characterization and Chemopreventive Potential of In Situ-Enriched Wheat and Rye Sourdoughs and Breads
Source: Nutrients. 2022 Apr 5;14(7):1510. doi: 10.3390/nu14071510 (PMC9002695; doi:10.3390/nu14071510)
Supplement: Supplementary file 1 [file nutrients-14-01510-s001.zip]

Archive with 1 entries (1 files):
- nutrients-1660235-supplementary.pdf
